# Supplementary material for: scArchon: a scalable benchmarking framework for assessing single-cell perturbation models
Source: Genome Biol. 2026 May 12;27:162. doi: 10.1186/s13059-026-04104-z (PMC13162514; doi:10.1186/s13059-026-04104-z)
Supplement: Supplementary file 3 — Additional file 3: Excel spreadsheet of all results presented in the manuscript. [file 13059_2026_4104_MOESM3_ESM.xlsx]

## Sheet: hpoly
Experiment_name	Tool	Target	mse	wasserstein	pearson_distance	mmd	t_test	cosine_distance	common_DEGs_top_100	common_DEGs_top_20	r2_20_degs	r2_100_degs	r2_all_degs	common_enrichment_terms
hpoly	cellot	Stem	0.503657	6070	0.989401	3525.6	19.9962	0.994999	1	0	0.0144489	0.00274339	0.000113746	0
hpoly	cpa	Stem	0.00907444	612.6	0.052599	63.521	3.50372	0.0471458	0	0	0.468781	0.714077	0.901858	0
hpoly	scdisinfact	Stem	0.0153704	612.979	0.0827106	107.593	13.8402	0.075083	4	2	0.629857	0.778975	0.8413	0
hpoly	scpram	Stem	0.00725639	722.164	0.0300092	50.7947	2.92205	0.031953	39	11	0.778757	0.90825	0.945144	0
hpoly	scvidr	Stem	0.00214869	509.397	0.0121198	15.0409	7.38438	0.0108793	1	0	0.878271	0.948812	0.977821	20
hpoly	scgen	Stem	0.00161716	509.221	0.00933378	11.3201	5.27333	0.00833042	5	0	0.89741	0.960399	0.983251	11
hpoly	scpregan	Stem	0.00696505	1103.46	0.0417172	48.7554	1.7677	0.03716	41	9	0.622612	0.832359	0.923041	31
hpoly	screen	Stem	0.015927	612.26	0.0580597	111.489	3.75897	0.0575944	17	3	0.713353	0.822426	0.88863	0
hpoly	trvae	Stem	0.00314942	515.479	0.0140912	22.046	2.47291	0.014617	56	15	0.850725	0.943092	0.974206	38
hpoly	linear	Stem	0.00365466	961.522	0.0217048	25.5826	49.9821	0.019547	0	0	0.828721	0.914794	0.961198	7
hpoly	c2s	Stem	0.045166	879.069	0.259346	316.162	4.7108	0.260866	25	1	0.221874	0.330893	0.549965	1
hpoly	control	Stem	0.00812687	986.84	0.0480395	56.8882	1.6304	0.0429565			0.488102	0.72953	0.908117
hpoly	cellot	EnterocyteProgenitor	0.381478	5324.56	0.994455	2670.34	19.0173	0.998516	2	0	0.160307	0.00118661	3.61636e-05	0
hpoly	cpa	EnterocyteProgenitor	0.00978217	471.312	0.0552748	68.4752	3.46873	0.0503678	0	0	0.80457	0.791559	0.892972	0
hpoly	scdisinfact	EnterocyteProgenitor	0.0143719	460.026	0.0814338	100.603	19.8282	0.077755	4	0	0.699475	0.789502	0.843897	0
hpoly	scpram	EnterocyteProgenitor	0.0143517	567.855	0.0777278	100.462	3.1518	0.0740691	25	6	0.903709	0.878727	0.85199	0
hpoly	scvidr	EnterocyteProgenitor	0.00147862	350.962	0.00871779	10.3504	6.86854	0.00798501	2	0	0.989951	0.985976	0.983267	0
hpoly	scgen	EnterocyteProgenitor	0.00252461	357.761	0.0146811	17.6724	7.54438	0.013637	0	0	0.989619	0.981917	0.971837	2
hpoly	scpregan	EnterocyteProgenitor	0.0127869	906.082	0.0783272	89.5083	2.26345	0.0713849	30	10	0.910562	0.885873	0.852275	6
hpoly	screen	EnterocyteProgenitor	0.0174342	475.273	0.0771012	122.039	3.52347	0.0734308	16	7	0.828073	0.846528	0.852197	0
hpoly	trvae	EnterocyteProgenitor	0.00350254	362.963	0.0187504	24.5178	2.45943	0.0175716	53	14	0.987585	0.969531	0.96428	5
hpoly	linear	EnterocyteProgenitor	0.00325607	676.566	0.0182229	22.7925	73.1196	0.0166575	1	0	0.956625	0.947447	0.966133	4
hpoly	c2s	EnterocyteProgenitor	0.0718446	900.141	0.416297	502.912	5.33413	0.406376	12	0	0.571306	0.330504	0.340522	3
hpoly	control	EnterocyteProgenitor	0.00915457	722.371	0.0510942	64.082	1.43452	0.0465333			0.813626	0.815894	0.905409
hpoly	cellot	TA	0.35554	4455.81	0.988233	2488.78	14.5347	0.993844	2	0	0.0100844	0.00573079	0.000132561	0
hpoly	cpa	TA	0.00895986	572.824	0.0530083	62.719	3.30481	0.0476545	0	0	0.455134	0.64231	0.897647	0
hpoly	scdisinfact	TA	0.011312	535.419	0.0587378	79.1842	16.1108	0.0559894	7	0	0.820738	0.834991	0.88858	0
hpoly	scpram	TA	0.00437863	668.299	0.0206889	30.6504	2.06454	0.0229818	62	14	0.962983	0.945254	0.962003	1
hpoly	scvidr	TA	0.00109418	456.345	0.00635888	7.65925	5.51676	0.00571629	8	1	0.989959	0.976391	0.989373	1
hpoly	scgen	TA	0.00148027	462.212	0.00892346	10.3619	4.73674	0.00802117	11	1	0.977716	0.961231	0.983852	1
hpoly	scpregan	TA	0.00278852	881.733	0.0167066	19.5197	1.32799	0.014999	58	16	0.959163	0.940085	0.970346	11
hpoly	screen	TA	0.0115904	537.422	0.0385895	81.1331	2.63571	0.0388168	30	8	0.863386	0.834097	0.926742	0
hpoly	trvae	TA	0.00245366	462.603	0.0129789	17.1756	1.83861	0.0131266	71	12	0.960896	0.95411	0.975829	8
hpoly	linear	TA	0.00251874	894.792	0.0152645	17.631	60.4083	0.0137469	0	0	0.952393	0.944995	0.973131	9
hpoly	c2s	TA	0.0505283	847.612	0.290386	353.698	3.83987	0.289676	15	3	0.419934	0.29319	0.504954	2
hpoly	control	TA	0.008733	933.672	0.0528454	61.1311	1.33869	0.0474373			0.459976	0.639545	0.900316
hpoly	cellot	TAEarly	0.43241	4788.72	0.976018	3026.87	18.8713	0.97985	3	0	0.0347296	0.00996327	0.000571708	0
hpoly	cpa	TAEarly	0.00667887	488.343	0.0368753	46.7521	3.00642	0.0326915	0	0	0.550766	0.672446	0.929337	0
hpoly	scdisinfact	TAEarly	0.0169832	517.626	0.0776141	118.882	13.8601	0.069504	12	2	0.817992	0.779231	0.850803	0
hpoly	scpram	TAEarly	0.00443312	557.476	0.0193086	31.0319	2.8134	0.0221584	53	18	0.957205	0.961187	0.963161	0
hpoly	scvidr	TAEarly	0.00156839	393.878	0.00842893	10.9787	5.12472	0.00746799	20	5	0.940521	0.956996	0.984222	2
hpoly	scgen	TAEarly	0.00133167	393.556	0.00742229	9.3217	4.86519	0.00657494	13	1	0.969093	0.970848	0.986354	0
hpoly	scpregan	TAEarly	0.00607459	890.455	0.0310244	42.5221	1.60301	0.0276334	67	17	0.929316	0.891345	0.942156	4
hpoly	screen	TAEarly	0.0185127	517.337	0.0489972	129.589	3.83255	0.0498979	27	6	0.857307	0.826703	0.905449	0
hpoly	trvae	TAEarly	0.00295243	398.78	0.0119247	20.667	2.46545	0.0129901	76	16	0.988274	0.969797	0.977621	1
hpoly	linear	TAEarly	0.0017213	773.135	0.00952824	12.0491	44.528	0.00848426	0	0	0.948166	0.971077	0.983617	6
hpoly	c2s	TAEarly	0.054089	807.815	0.294278	378.623	5.03887	0.295346	16	1	0.317501	0.32546	0.4994	0
hpoly	control	TAEarly	0.00618576	809.386	0.0346971	43.3004	1.59331	0.030715			0.57084	0.683797	0.932358
hpoly	cellot	Enterocyte	58.8198	756171	1.01102	411739	9.29084	1.00824	1	0	0.0494969	0.00572929	0.000116033	0
hpoly	cpa	Enterocyte	0.0112761	514.586	0.0568549	78.933	3.24457	0.052217	0	0	0.807504	0.868588	0.896689	0
hpoly	scdisinfact	Enterocyte	0.063088	811.107	0.338956	441.616	19.5213	0.305734	3	0	0.669481	0.534887	0.437319	0
hpoly	scpram	Enterocyte	0.00791701	530.907	0.0310048	55.4191	1.15246	0.0312616	45	11	0.974053	0.944239	0.944643	0
hpoly	scvidr	Enterocyte	0.00841173	425.553	0.0376542	58.8821	5.00703	0.0346151	0	0	0.919183	0.928071	0.929767	0
hpoly	scgen	Enterocyte	0.00778184	419.025	0.0393206	54.4729	6.33466	0.0361321	0	0	0.908096	0.924887	0.927482	0
hpoly	scpregan	Enterocyte	0.0227224	885.908	0.121222	159.056	1.20553	0.111119	32	8	0.926798	0.765724	0.777516	0
hpoly	screen	Enterocyte	0.049567	714.974	0.275449	346.969	1.94875	0.257379	8	0	0.723165	0.675243	0.525904	0
hpoly	trvae	Enterocyte	0.00734714	411.274	0.0255258	51.43	1.09935	0.0241182	51	8	0.978928	0.953491	0.951574	0
hpoly	linear	Enterocyte	0.00587389	692.914	0.0293616	41.1172	102.431	0.0270509	0	0	0.92215	0.944052	0.948664	3
hpoly	c2s	Enterocyte	0.12056	1267.11	0.653718	843.918	2.51035	0.630756	5	0	0.482253	0.290252	0.119121	0
hpoly	control	Enterocyte	0.0101737	718.803	0.0516997	71.2162	1.45583	0.0474757			0.810443	0.864521	0.90014

## Sheet: nault
Experiment_name	Tool	Target	mse	wasserstein	pearson_distance	mmd	t_test	cosine_distance	common_DEGs_top_100	common_DEGs_top_20	r2_20_degs	r2_100_degs	r2_all_degs	common_enrichment_terms
nault	cellot	StellateCells	0.724317	7348.34	0.993808	5069.49	24.2386	0.989257	0	0	0.193294	2.57365e-05	3.98283e-05	0
nault	cpa	StellateCells	0.0137882	492.026	0.115024	96.5038	3.72591	0.102381	2	0	0.77828	0.847365	0.786311	5
nault	scdisinfact	StellateCells	0.0398212	638.357	0.391826	278.708	19.9638	0.323896	7	0	0.04072	0.00353358	0.37066	82
nault	scpram	StellateCells	0.0303034	636.565	0.272593	212.093	3.81552	0.24467	9	0	0.0175623	0.134284	0.529711	247
nault	scvidr	StellateCells	0.0136506	446.598	0.117307	95.5402	8.81732	0.100604	2	0	0.280729	0.44391	0.781679	59
nault	scgen	StellateCells	0.00787045	407.686	0.0673204	55.0853	5.82726	0.0576718	6	0	0.697544	0.742609	0.873383	100
nault	scpregan	StellateCells	0.061401	868.485	0.497904	429.746	5.88789	0.429567	4	0	0.00234862	0.0309739	0.255473	87
nault	screen	StellateCells	0.0387625	699.368	0.379103	271.299	4.47674	0.33208	13	0	0.00131226	0.0196362	0.388054	229
nault	trvae	StellateCells	0.0126252	438.833	0.107	88.3638	3.08824	0.0929605	14	1	0.368112	0.461827	0.800049	148
nault	linear	StellateCells	0.0199148	825.69	0.148076	139.384	56.7078	0.127472	1	0	0.318365	0.457779	0.713199	0
nault	c2s	StellateCells	0.0892713	1036.12	0.750104	624.81	6.34531	0.709257	3	1	0.100141	0.000404332	0.0638585	2
nault	control	StellateCells	0.0128112	769.132	0.106485	89.6654	3.17366	0.0947257			0.777293	0.867497	0.89365
nault	cellot	Hepatocytes-portal	0.222465	2829.92	0.973086	1557.03	28.5777	0.973117	1	0	0.02724	0.00246063	0.000710817	0
nault	cpa	Hepatocytes-portal	0.0172457	408.039	0.202471	120.703	5.85968	0.187914	2	0	0.849826	0.733627	0.637096	0
nault	scdisinfact	Hepatocytes-portal	0.0164898	379.291	0.247311	115.412	25.034	0.217781	8	1	0.896903	0.672907	0.569073	79
nault	scpram	Hepatocytes-portal	0.0309535	513.764	0.370801	216.643	7.26369	0.33023	4	1	0.691589	0.352353	0.400614	214
nault	scvidr	Hepatocytes-portal	0.00531309	298.165	0.072681	37.1862	8.62519	0.0649909	26	6	0.923509	0.840727	0.862543	206
nault	scgen	Hepatocytes-portal	0.00677231	309.046	0.0926778	47.3995	9.09895	0.0836329	12	2	0.898762	0.794704	0.82548	175
nault	scpregan	Hepatocytes-portal	0.0327093	635.492	0.378574	228.933	7.44123	0.330207	7	1	0.735081	0.381643	0.394127	196
nault	screen	Hepatocytes-portal	0.0112264	377.616	0.161458	78.5736	6.08258	0.142969	21	6	0.869272	0.702543	0.705782	230
nault	trvae	Hepatocytes-portal	0.0101449	337.864	0.148176	71.0039	5.37906	0.130092	23	6	0.919352	0.718023	0.731431	225
nault	linear	Hepatocytes-portal	0.01133	500.047	0.162381	79.2986	40.0783	0.142482	1	0	0.832411	0.738332	0.558371	0
nault	c2s	Hepatocytes-portal	0.064883	815.279	0.765257	454.116	8.91014	0.725733	4	1	0.611956	0.213781	0.0555789	4
nault	control	Hepatocytes-portal	0.0171883	550.234	0.201678	120.302	10.6727	0.187232			0.852923	0.749612	0.705515
nault	cellot	EndothelialCells	0.581989	6134.79	0.99549	4073.34	60.2866	0.993841	0	0	0.158847	0.0185776	1.9607e-05	0
nault	cpa	EndothelialCells	0.0136533	523.204	0.125637	95.5593	7.60417	0.111522	2	1	0.898123	0.87792	0.765152	3
nault	scdisinfact	EndothelialCells	0.0353654	643.784	0.378789	247.522	33.9352	0.316676	9	2	0.0521309	0.0246789	0.385727	66
nault	scpram	EndothelialCells	0.0192899	628.635	0.175418	135.01	8.37529	0.16017	16	1	0.411747	0.483256	0.679954	208
nault	scvidr	EndothelialCells	0.0177601	515.968	0.172707	124.303	16.7319	0.147911	5	0	0.235234	0.388954	0.684263	97
nault	scgen	EndothelialCells	0.00882378	455.018	0.074453	61.7575	12.3389	0.0647211	11	2	0.731896	0.7394	0.856529	97
nault	scpregan	EndothelialCells	0.0660976	920.607	0.514013	462.617	15.7923	0.447525	6	2	0.0167352	0.0258251	0.236342	166
nault	screen	EndothelialCells	0.0283524	693.116	0.27896	198.438	9.6432	0.248712	14	5	0.237326	0.213223	0.519657	187
nault	trvae	EndothelialCells	0.0124056	481.341	0.101609	86.8265	7.41086	0.0882402	12	2	0.750984	0.738474	0.807217	221
nault	linear	EndothelialCells	0.0154538	874.286	0.132169	108.161	41.7431	0.11447	0	0	0.397047	0.537844	0.731625	0
nault	c2s	EndothelialCells	0.0667618	976.165	0.720255	467.266	12.9972	0.688965	3	1	0.0097459	0.0198749	0.0779577	3
nault	control	EndothelialCells	0.0136876	861.134	0.125601	95.7994	3.72435	0.11134			0.900626	0.896053	0.913671
nault	cellot	Cholangiocytes	0.55942	5066.05	1.00129	3915.38	37.3974	0.996235	0	0	0.00249797	0.00169964	1.77504e-06	0
nault	cpa	Cholangiocytes	0.0128002	436.301	0.140929	89.5884	4.66371	0.127105	5	0	0.778597	0.770284	0.738301	0
nault	scdisinfact	Cholangiocytes	0.0260061	482.477	0.340711	182.017	20.2974	0.283367	18	1	0.20168	0.0622002	0.435831	45
nault	scpram	Cholangiocytes	0.0134135	480.158	0.13688	93.8811	4.32109	0.128086	25	6	0.665105	0.433388	0.744528	68
nault	scvidr	Cholangiocytes	0.0364948	551.62	0.489933	255.427	16.4789	0.41277	8	0	0.191833	0.00696488	0.261261	28
nault	scgen	Cholangiocytes	0.0101397	369.148	0.114258	70.9679	8.73981	0.0975162	9	3	0.548	0.453698	0.785053	16
nault	scpregan	Cholangiocytes	0.0525516	842.736	0.568482	367.809	6.74654	0.484969	9	1	0.0433605	0.00622893	0.189219	55
nault	screen	Cholangiocytes	0.0270202	573.924	0.339472	189.114	5.30061	0.300089	25	4	0.262413	0.0747952	0.437213	76
nault	trvae	Cholangiocytes	0.0207636	444.935	0.260192	145.325	5.37551	0.223565	14	3	0.250974	0.129839	0.548827	51
nault	linear	Cholangiocytes	0.0158822	745.31	0.17851	111.16	59.5048	0.152281	0	0	0.640671	0.275941	0.579139	0
nault	c2s	Cholangiocytes	0.0787175	900.141	0.773564	550.944	7.84823	0.732916	1	0	0.0364247	0.00642286	0.0514379	1
nault	control	Cholangiocytes	0.0128023	727.55	0.139573	89.6035	1.31344	0.125523			0.798556	0.813395	0.873218
nault	cellot	Macrophage	0.355171	5316.23	0.999015	2485.84	58.4629	0.996216	1	0	0.0229799	0.0714666	8.98015e-07	0
nault	cpa	Macrophage	0.0453668	830.793	0.56439	317.523	15.0749	0.508593	1	0	0.508593	0.443633	0.189541	0
nault	scdisinfact	Macrophage	0.022215	620.949	0.258534	155.483	22.4025	0.214213	2	1	0.185194	0.340609	0.548353	2
nault	scpram	Macrophage	0.0283936	742.736	0.359775	198.727	13.669	0.328551	21	1	0.000715915	0.0765653	0.409475	215
nault	scvidr	Macrophage	0.0143257	561.67	0.162052	100.266	14.2856	0.137064	2	0	0.168105	0.437842	0.700796	154
nault	scgen	Macrophage	0.0193558	609.958	0.249142	135.471	15.3121	0.208892	1	0	0.441221	0.51056	0.563546	49
nault	scpregan	Macrophage	0.0250623	837.449	0.317096	175.411	13.9414	0.266435	3	0	0.452507	0.371252	0.46625	21
nault	screen	Macrophage	0.0250508	737.008	0.304396	175.33	13.7622	0.281895	29	1	0.462627	0.519713	0.483952	232
nault	trvae	Macrophage	0.0193484	605.379	0.238201	135.419	12.0446	0.205794	14	1	0.188312	0.412748	0.580373	339
nault	linear	Macrophage	0.018711	866.882	0.238267	130.958	24.1151	0.199634	0	0	0.277795	0.324033	0.506693	1
nault	c2s	Macrophage	0.0736165	1048.88	0.746983	515.242	20.9207	0.706233	2	0	0.121922	0.0425444	0.0636947	0
nault	control	Macrophage	0.0469201	1066.78	0.576893	328.394	6.25331	0.521208			0.479578	0.412222	0.411262
nault	cellot	Hepatocytes-central	0.346308	3979.84	0.971847	2423.81	35.5776	0.971429	0	0	0.000908217	0.00599368	0.000794857	0
nault	cpa	Hepatocytes-central	0.0238716	362.537	0.268425	167.077	7.05575	0.247708	1	0	0.838464	0.678219	0.535471	0
nault	scdisinfact	Hepatocytes-central	0.0240752	345.074	0.331208	168.502	35.9362	0.297257	4	0	0.879776	0.686974	0.447549	11
nault	scpram	Hepatocytes-central	0.0372385	485.999	0.457394	260.633	10.0629	0.412088	4	0	0.798274	0.48703	0.29563	31
nault	scvidr	Hepatocytes-central	0.019078	314.209	0.252696	133.527	17.114	0.226222	8	2	0.948966	0.761091	0.559711	17
nault	scgen	Hepatocytes-central	0.0115094	264.728	0.139014	80.5542	13.9081	0.127741	14	3	0.925637	0.810434	0.74098	22
nault	scpregan	Hepatocytes-central	0.0391323	677.724	0.461646	273.887	10.2879	0.407467	4	0	0.875656	0.562388	0.289529	19
nault	screen	Hepatocytes-central	0.0178243	347.664	0.229941	124.752	8.54344	0.206964	14	4	0.914597	0.776805	0.59289	39
nault	trvae	Hepatocytes-central	0.0166008	307.703	0.215454	116.189	9.43247	0.193258	19	5	0.923578	0.795224	0.617475	31
nault	linear	Hepatocytes-central	0.0236172	486.288	0.303092	165.297	55.6703	0.269998	1	0	0.661655	0.711263	0.34538	0
nault	c2s	Hepatocytes-central	0.0723765	754.309	0.790212	506.563	10.9213	0.755866	2	0	0.622713	0.218412	0.0442362	7
nault	control	Hepatocytes-central	0.0242281	490.847	0.269493	169.572	6.41365	0.248956			0.362021	0.675303	0.668575
nault	cellot	BCells	0.581374	6818.48	1.00878	4069.04	40.6599	1.00786	0	0	0.0145564	0.00640963	8.23002e-05	0
nault	cpa	BCells	0.0177326	662.33	0.215333	124.11	5.95559	0.19461	16	1	0.911011	0.888876	0.615635	28
nault	scdisinfact	BCells	0.0223651	650.643	0.301761	156.533	23.6209	0.259892	19	4	0.048296	0.00705068	0.488947	88
nault	scpram	BCells	0.0190078	774.621	0.232433	133.035	5.13512	0.215735	25	3	0.36695	0.334232	0.58998	218
nault	scvidr	BCells	0.00920155	556.369	0.111867	64.4015	16.7646	0.0975989	6	0	0.636735	0.625496	0.789982	26
nault	scgen	BCells	0.00651486	540.075	0.0730603	45.5975	9.56806	0.0645001	10	1	0.716156	0.666126	0.860465	9
nault	scpregan	BCells	0.0278174	789.742	0.273234	194.694	7.47934	0.238525	13	1	0.32952	0.189347	0.527894	26
nault	screen	BCells	0.0170937	711.791	0.209386	119.639	4.98367	0.190391	38	6	0.33111	0.175125	0.625203	190
nault	trvae	BCells	0.0131703	589.109	0.160531	92.1788	4.67697	0.142036	18	2	0.396312	0.319128	0.705753	227
nault	linear	BCells	0.00850609	933.088	0.0991612	59.5341	61.1317	0.0865897	0	0	0.687632	0.703478	0.793902	5
nault	c2s	BCells	0.0732741	1071.14	0.774963	512.845	8.81498	0.736715	2	0	0.1854	0.000486621	0.0498878	1
nault	control	BCells	0.0177964	1000.68	0.214784	124.557	1.41836	0.194555			0.943445	0.923098	0.892675
nault	cellot	TCells	0.560722	6309.6	1.00169	3924.49	39.9686	0.998553	1	0	0.231648	0.00925776	1.61319e-06	0
nault	cpa	TCells	0.01778	662.405	0.224497	124.442	6.20201	0.199732	10	2	0.926966	0.927852	0.605672	3
nault	scdisinfact	TCells	0.0200381	644.251	0.280759	140.247	19.9158	0.234229	12	3	0.108186	0.0943808	0.51871	19
nault	scpram	TCells	0.0173436	761.075	0.211661	121.388	5.4762	0.198632	21	1	0.631478	0.456534	0.6211	169
nault	scvidr	TCells	0.00902153	563.478	0.109296	63.1417	14.2358	0.0940904	3	2	0.685126	0.668673	0.795273	4
nault	scgen	TCells	0.00805752	554.978	0.0995727	56.3946	8.56853	0.0846193	7	2	0.715343	0.692429	0.812962	23
nault	scpregan	TCells	0.0330832	815.961	0.357579	231.549	7.82233	0.31298	3	0	0.467525	0.348405	0.414916	42
nault	screen	TCells	0.0174764	718.271	0.216834	122.317	5.40924	0.199953	28	5	0.427184	0.233952	0.615175	154
nault	trvae	TCells	0.013614	598.262	0.174357	95.2844	5.08043	0.149962	15	1	0.544902	0.305923	0.683315	189
nault	linear	TCells	0.00851134	937.848	0.100815	59.5709	44.6306	0.0862613	1	0	0.782753	0.714398	0.779712	2
nault	c2s	TCells	0.0813897	1096.97	0.775622	569.647	10.7604	0.735463	0	0	0.0321783	0.0334945	0.0502293	1
nault	control	TCells	0.0172807	1006.78	0.216994	120.948	1.65166	0.193293			0.923603	0.933644	0.885477
nault	cellot	PortalFibroblasts	0.932319	7808.38	1.02157	6525.3	16.7351	1.01602	0	0	0.0689507	0.00419417	0.000505807	0
nault	cpa	PortalFibroblasts	0.0132193	525.36	0.13167	92.5219	2.73498	0.116382	4	0	0.854605	0.91724	0.763495	11
nault	scdisinfact	PortalFibroblasts	0.0347533	614.54	0.400073	243.238	13.2538	0.330152	4	1	0.000315684	0.262404	0.362024	33
nault	scpram	PortalFibroblasts	0.0213727	620.346	0.203784	149.588	1.5216	0.188797	15	3	0.268905	0.635089	0.642233	98
nault	scvidr	PortalFibroblasts	0.0136566	460.742	0.139335	95.5823	10.122	0.118942	0	0	0.734989	0.800657	0.748471	9
nault	scgen	PortalFibroblasts	0.0132052	459.181	0.130608	92.4233	6.51697	0.111352	5	1	0.446853	0.68774	0.763652	9
nault	scpregan	PortalFibroblasts	0.0432257	746.786	0.427162	302.536	2.50379	0.36725	4	1	0.26215	0.444947	0.33217	27
nault	screen	PortalFibroblasts	0.0340044	686.848	0.385565	237.997	1.76853	0.341832	13	0	0.0119927	0.384763	0.379224	129
nault	trvae	PortalFibroblasts	0.0197173	503.086	0.203557	138.001	3.13022	0.173876	4	0	0.126523	0.556352	0.639148	87
nault	linear	PortalFibroblasts	0.0189445	876.297	0.18172	132.593	197.734	0.155017	0	0	0.749924	0.7753	0.663564	0
nault	c2s	PortalFibroblasts	0.0769362	1038.13	0.787742	538.476	2.48464	0.740406	1	0	0.00695372	0.25302	0.0451501	2
nault	control	PortalFibroblasts	0.0137815	825.822	0.131962	96.457	1.18247	0.116656			0.896108	0.918931	0.874735
nault	cellot	Neutrophils	0.26455	3408.05	0.989186	1851.59	23.08	0.988441	1	0	0.0242808	8.36169e-05	0.000125545	0
nault	cpa	Neutrophils	0.0230265	807.335	0.377967	161.163	5.657	0.342278	6	0	0.838142	0.708652	0.389027	4
nault	scdisinfact	Neutrophils	0.0117703	695.209	0.221697	82.3804	21.3651	0.191648	12	1	0.0816438	0.124169	0.610056	71
nault	scpram	Neutrophils	0.00748736	765.463	0.129539	52.4041	2.32655	0.117936	39	5	0.0215873	0.359134	0.761499	326
nault	scvidr	Neutrophils	0.016202	725.175	0.26521	113.398	18.4019	0.227143	9	1	0.0614163	0.0754806	0.543456	9
nault	scgen	Neutrophils	0.00786784	680.494	0.142916	55.067	8.1268	0.123165	5	0	0.0518064	0.213144	0.739	0
nault	scpregan	Neutrophils	0.0180563	900.51	0.237023	126.376	4.23857	0.203246	20	2	0.000369977	0.22579	0.589362	133
nault	screen	Neutrophils	0.0094286	734.743	0.165861	65.9908	2.68297	0.148757	47	10	0.0431654	0.196865	0.699132	321
nault	trvae	Neutrophils	0.00822167	681.298	0.148817	57.5435	2.66763	0.129323	9	0	0.171116	0.147971	0.726388	202
nault	linear	Neutrophils	0.00647373	931.863	0.110382	45.3096	141.114	0.0953077	0	0	0.0402141	0.415884	0.804569	2
nault	c2s	Neutrophils	0.0444323	1062.85	0.668352	310.982	4.13944	0.632447	5	0	0.083203	0.0590626	0.109417	11
nault	control	Neutrophils	0.0250545	1052.64	0.379293	175.356	0.868177	0.346196			0.854902	0.715877	0.688564
nault	cellot	Subtype1	0.447531	5111.69	0.992505	3132.27	17.0802	0.990604	0	0	0.00387634	0.000165212	5.4819e-05	0
nault	cpa	Subtype1	0.0307146	723.99	0.385387	214.971	4.76031	0.339537	0	0	0.485892	0.638409	0.380091	0
nault	scdisinfact	Subtype1	0.020166	606.949	0.259156	141.142	15.2652	0.21493	2	0	0.229749	0.195172	0.550499	8
nault	scpram	Subtype1	0.0178921	692.714	0.196664	125.227	2.54641	0.180482	17	1	0.502753	0.48911	0.64625	167
nault	scvidr	Subtype1	0.0123745	553.151	0.151364	86.6088	6.04048	0.12744	4	0	0.259297	0.274526	0.722582	7
nault	scgen	Subtype1	0.0141818	580.947	0.174097	99.2587	6.01779	0.146023	1	0	0.317945	0.323228	0.682979	0
nault	scpregan	Subtype1	0.0199201	759.936	0.248504	139.42	3.20653	0.207873	8	1	0.219699	0.147074	0.563049	34
nault	screen	Subtype1	0.0175275	653.356	0.203737	122.675	2.63759	0.18391	23	4	0.237971	0.298059	0.635357	182
nault	trvae	Subtype1	0.015624	589.96	0.188916	109.352	2.4254	0.161238	7	2	0.247284	0.216137	0.65649	161
nault	linear	Subtype1	0.00965028	847.875	0.116392	67.5423	91.2316	0.0981801	0	0	0.490945	0.539332	0.75627	1
nault	c2s	Subtype1	0.0776938	1057.27	0.778351	543.779	4.43812	0.736991	1	0	0.0120742	0.00053001	0.0484823	1
nault	control	Subtype1	0.0322365	1011.51	0.388229	225.623	1.18815	0.343334			0.702509	0.755036	0.717228

## Sheet: infa
Experiment_name	Tool	Target	mse	wasserstein	pearson_distance	mmd	t_test	cosine_distance	common_DEGs_top_100	common_DEGs_top_20	r2_20_degs	r2_100_degs	r2_all_degs	common_enrichment_terms
infa	cellot	human	5.62448	82502.8	1.00265	70542.2	81.6353	1.00407	0	0	0.202341	2.62016e-05	6.96348e-06	0
infa	cpa	human	0.0153122	1571.26	0.0449535	192.044	5.38621	0.0392625	0	0	0.241152	0.499733	0.912671	0
infa	scdisinfact	human	0.0117556	1436.3	0.0346472	147.44	6.79154	0.0300821	39	8	0.338397	0.586092	0.932367	10
infa	scpram	human	0.0475875	2155.72	0.0898711	596.842	8.76019	0.0852233	24	3	0.246586	0.455868	0.829584	79
infa	scvidr	human	0.0349124	1721.65	0.0333775	437.871	20.331	0.0291986	0	0	0.388822	0.577496	0.934724	11
infa	scgen	human	0.039773	1929.55	0.121036	498.834	14.5801	0.10453	0	0	0.177456	0.325645	0.771936	12
infa	scpregan	human	0.0855368	5415.54	0.23238	1072.8	7.84369	0.199336	28	3	0.135876	0.229608	0.590227	103
infa	screen	human	0.0382205	1774.97	0.0979501	479.362	9.17128	0.0923563	7	1	0.0388644	0.387158	0.814153	127
infa	trvae	human	0.0226322	1574.93	0.0341374	283.853	6.21396	0.0304247	46	6	0.424558	0.586858	0.933316	18
infa	c2s	human	0.114648	2877.59	0.326172	1437.92	13.5306	0.329137	7	0	0.336219	0.169308	0.454564	73
infa	linear	human	0.0129703	2695.84	0.036766	162.674	425.128	0.0333388	0	0	0.379047	0.472159	0.928504	129
infa	control	human	0.0149835	2715.82	0.0443438	187.921	2.72763	0.0386058			0.212454	0.487633	0.913743

## Sheet: species
Experiment_name	Tool	Target	mse	wasserstein	pearson_distance	mmd	t_test	cosine_distance	common_DEGs_top_100	common_DEGs_top_20	r2_20_degs	r2_100_degs	r2_all_degs	common_enrichment_terms
species	cellot	mouse	0.587278	5849.29	1.00829	3887.2	93.0973	1.01426	1	0	0.0578415	0.00183523	6.87336e-05	0
species	cpa	mouse	0.037639	939.854	0.134819	249.135	18.1067	0.102578	0	0	0.249144	0.36535	0.748657	35
species	scdisinfact	mouse	0.0291669	853.646	0.101905	193.057	23.0798	0.0774793	36	7	0.700829	0.591823	0.806623	303
species	scpram	mouse	0.0248335	900.226	0.0864718	164.373	15.3451	0.0679215	43	6	0.752431	0.6407	0.834705	298
species	scvidr	mouse	0.0296143	851.952	0.10744	196.019	16.6982	0.0816656	29	1	0.560045	0.514852	0.796734	187
species	scgen	mouse	0.0303158	857.593	0.107694	200.66	19.6835	0.0821435	20	3	0.821261	0.643773	0.796419	198
species	scpregan	mouse	0.0765682	1204.94	0.251436	506.805	31.6136	0.201945	21	3	0.404553	0.302985	0.560427	139
species	screen	mouse	0.0505437	1048.96	0.179951	334.549	25.0841	0.14381	25	3	0.627592	0.49607	0.672713	150
species	trvae	mouse	0.0299088	856.077	0.108785	197.968	20.7421	0.0828753	25	5	0.683774	0.55483	0.794397	243
species	linear	mouse	0.0228095	1471.99	0.0802906	150.978	13.9014	0.0616162	28	2	0.83748	0.708859	0.84605	434
species	control	mouse	0.0369858	1567.79	0.132023	244.804	12.3449	0.100547			0.255791	0.372261	0.752737
species	cellot	pig	0.859084	8789.41	1.00622	5686.28	73.3645	1.01328	0	0	0.0463332	0.00562889	3.8984e-05	0
species	cpa	pig	0.0311852	740.077	0.107842	206.414	13.8481	0.0894335	0	0	0.362959	0.448954	0.795419	27
species	scdisinfact	pig	0.0234965	657.612	0.0857696	155.522	18.1578	0.0714605	21	8	0.566124	0.62036	0.835345	280
species	scpram	pig	0.0167121	672.409	0.0618833	110.616	10.6599	0.0516961	39	8	0.750641	0.771177	0.879677	293
species	scvidr	pig	0.0188288	625.73	0.0698279	124.628	15.9016	0.0580854	9	2	0.664939	0.723042	0.864597	277
species	scgen	pig	0.0334428	716.885	0.128634	221.357	45.4639	0.106421	2	0	0.594293	0.67069	0.758638	91
species	scpregan	pig	0.112684	1293.16	0.376457	745.858	44.7594	0.308203	5	1	0.106204	0.35223	0.389056	85
species	screen	pig	0.0434554	840.859	0.168581	287.631	22.6725	0.140608	12	2	0.401107	0.631487	0.69083	232
species	trvae	pig	0.0226856	651.862	0.0855154	150.156	16.3639	0.070872	20	4	0.560619	0.69856	0.835848	224
species	linear	pig	0.0204085	1150.09	0.0707932	135.084	180.548	0.0587573	8	0	0.562877	0.728899	0.863381	374
species	control	pig	0.0300269	1210.45	0.107235	198.756	11.0876	0.0886914			0.360695	0.448065	0.796863
species	cellot	rabbit	0.743671	10558.1	1.01615	4922.36	61.3977	1.01921	0	0	0.000938292	0.00015142	0.000259105	1
species	cpa	rabbit	0.0165673	832.748	0.0639744	109.66	8.13615	0.0561471	0	0	0.495419	0.651111	0.876393	33
species	scdisinfact	rabbit	0.0125874	753.029	0.049041	83.3167	11.9984	0.0427507	5	0	0.584515	0.719584	0.904282	213
species	scpram	rabbit	0.0132555	900.908	0.047174	87.7391	9.33829	0.043712	46	10	0.605231	0.737612	0.90804	168
species	scvidr	rabbit	0.0120779	753.832	0.0457106	79.9427	11.3514	0.0399864	5	1	0.660282	0.764664	0.910527	187
species	scgen	rabbit	0.022711	819.988	0.0890161	150.325	38.146	0.0785872	2	1	0.638992	0.692193	0.829942	98
species	scpregan	rabbit	0.110396	1590.93	0.370915	730.711	45.515	0.313838	3	0	0.541804	0.28586	0.395552	96
species	screen	rabbit	0.0584515	1132.83	0.244495	386.891	29.0907	0.209792	3	2	0.47022	0.491076	0.570756	135
species	trvae	rabbit	0.0323661	917.811	0.128998	214.231	23.5144	0.111818	4	2	0.394234	0.548917	0.759586	164
species	linear	rabbit	0.0188426	1471.91	0.0699918	124.717	221.683	0.0627982	5	0	0.547862	0.683636	0.865259	260
species	control	rabbit	0.0162455	1452.7	0.0630542	107.531	5.56214	0.0552798			0.461278	0.642879	0.876873
species	cellot	rat	0.506154	4846.85	1.01548	3350.23	107.804	1.01918	1	0	0.000139004	0.00109886	0.000240927	4
species	cpa	rat	0.0222139	510.753	0.0714218	147.035	21.4664	0.0578077	1	0	0.560755	0.535716	0.862034	21
species	scdisinfact	rat	0.0163552	456.641	0.0486158	108.255	33.6219	0.041808	30	3	0.845877	0.784277	0.904948	297
species	scpram	rat	0.0120917	456.877	0.0396865	80.0345	18.7845	0.0321762	46	5	0.850558	0.76886	0.922066	330
species	scvidr	rat	0.0173507	458.568	0.0469709	114.845	28.03	0.0397298	18	0	0.808735	0.717921	0.908193	251
species	scgen	rat	0.0165927	452.066	0.0528062	109.825	31.5285	0.043821	10	0	0.805948	0.725459	0.89709	256
species	scpregan	rat	0.0909029	1056.81	0.288151	601.687	51.6832	0.231858	21	1	0.302323	0.130798	0.506694	224
species	screen	rat	0.035594	617.349	0.118234	235.598	33.1797	0.0954541	26	3	0.608747	0.425114	0.777501	250
species	trvae	rat	0.0200952	490.327	0.0661914	133.01	27.1789	0.0540791	19	2	0.748194	0.535769	0.872039	237
species	linear	rat	0.0162293	761.694	0.0505748	107.42	55.4787	0.0410508	21	0	0.808832	0.616704	0.901282	420
species	control	rat	0.0215433	794.699	0.068632	142.599	13.4678	0.0555532			0.578473	0.556061	0.866604

## Sheet: kang
Experiment_name	Tool	Target	mse	wasserstein	pearson_distance	mmd	t_test	cosine_distance	common_DEGs_top_100	common_DEGs_top_20	r2_20_degs	r2_100_degs	r2_all_degs	common_enrichment_terms
kang	cellot	CD4T	0.460269	6018.79	1.02465	3220.96	46.78	1.02069	3	0	0.0994516	0.0155062	0.000609065	0
kang	cpa	CD4T	0.00325161	238.34	0.0713874	22.7548	3.48141	0.0662014	0	0	0.738098	0.652937	0.862237	10
kang	scdisinfact	CD4T	0.00057487	202.926	0.0108295	4.02299	11.2567	0.0101929	5	2	0.987619	0.983331	0.978697	37
kang	scpram	CD4T	0.00141614	255.377	0.0221062	9.91013	6.49967	0.0276138	59	16	0.982057	0.97239	0.956601	23
kang	scvidr	CD4T	0.000718234	202.148	0.0157796	5.02612	10.7113	0.0147205	23	5	0.978922	0.972219	0.96882	18
kang	scgen	CD4T	0.00240468	217.437	0.0541462	16.8278	6.12893	0.0501009	30	9	0.947806	0.842894	0.894572	41
kang	scpregan	CD4T	0.0112003	361.303	0.199559	78.3797	9.04487	0.18454	32	10	0.84764	0.756969	0.640514	39
kang	screen	CD4T	0.00214056	248.617	0.0353162	14.9796	7.36127	0.0443123	57	18	0.976399	0.95707	0.930885	22
kang	trvae	CD4T	0.000915652	203.529	0.017541	6.40771	5.59798	0.0188216	66	16	0.985317	0.973477	0.965484	37
kang	linear	CD4T	0.00379422	407.062	0.07447	26.5526	23.9627	0.069206	0	0	0.864902	0.75608	0.856999	43
kang	c2s	CD4T	0.0180673	385.41	0.340935	126.435	10.0671	0.3301	21	8	0.621073	0.472646	0.436052	21
kang	control	CD4T	0.00312896	404.502	0.0704358	21.8964	2.02793	0.0651604			0.737431	0.651943	0.866824
kang	cellot	CD8T	0.263537	3294.42	1.02442	1844.23	20.5403	1.01871	1	1	0.128237	0.0155878	0.000618423	0
kang	cpa	CD8T	0.00327364	244.55	0.0724752	22.9089	2.56261	0.0666364	4	0	0.749182	0.666028	0.859427	7
kang	scdisinfact	CD8T	0.00037047	203.397	0.00731333	2.59253	11.0174	0.00673656	3	2	0.984223	0.982872	0.986751	1
kang	scpram	CD8T	0.00153152	250.656	0.0236908	10.7176	2.78575	0.0304879	70	15	0.974745	0.973603	0.954363	21
kang	scvidr	CD8T	0.0004725	202.879	0.00962962	3.30657	5.45836	0.0088754	9	3	0.985124	0.984979	0.982137	25
kang	scgen	CD8T	0.000554815	205.997	0.0118043	3.88258	3.56785	0.0108745	34	10	0.977795	0.96019	0.977607	26
kang	scpregan	CD8T	0.00436099	266.977	0.0854099	30.5182	3.91437	0.0784617	26	7	0.951358	0.910531	0.837122	10
kang	screen	CD8T	0.0020805	244.957	0.0311735	14.5593	3.09551	0.0411772	61	19	0.982986	0.976311	0.939671	20
kang	trvae	CD8T	0.00106713	206.884	0.0187989	7.46775	2.35372	0.0209528	74	16	0.982437	0.971421	0.963391	20
kang	linear	CD8T	0.00213211	399.409	0.0426417	14.9204	48.5119	0.0393379	2	0	0.918109	0.851748	0.919813	34
kang	c2s	CD8T	0.019718	350.723	0.343456	137.987	4.36017	0.342623	19	6	0.559493	0.390174	0.429932	6
kang	control	CD8T	0.00328869	405.796	0.0722437	23.0143	1.34071	0.0664825			0.739891	0.656181	0.858229
kang	cellot	Dendritic	0.377041	4539.46	1.01101	2638.53	19.8822	1.00646	1	0	0.0120847	0.000454964	0.000118583	0
kang	cpa	Dendritic	0.0121875	232.73	0.171321	85.2883	3.66274	0.162817	0	0	0.273329	0.376187	0.68577	0
kang	scdisinfact	Dendritic	0.0018934	146.471	0.0241785	13.25	6.19751	0.0229717	24	8	0.961552	0.927216	0.953582	9
kang	scpram	Dendritic	0.00198596	168.993	0.0230111	13.8977	2.77624	0.0254546	77	16	0.966738	0.932914	0.957192	12
kang	scvidr	Dendritic	0.00227334	152.671	0.0304899	15.9088	7.04088	0.0292551	26	10	0.955097	0.921861	0.944542	33
kang	scgen	Dendritic	0.00334985	156.219	0.0410333	23.4422	5.32576	0.0389822	27	8	0.845182	0.878357	0.919494	40
kang	scpregan	Dendritic	0.00545297	197.926	0.0597919	38.1599	3.83819	0.0568242	52	15	0.943076	0.893376	0.887305	30
kang	screen	Dendritic	0.00544174	197.9	0.0611612	38.0813	2.97606	0.0622517	62	16	0.784216	0.864163	0.879812	18
kang	trvae	Dendritic	0.00176629	143.1	0.0210007	12.3605	2.2926	0.0210432	78	16	0.938826	0.948665	0.960161	19
kang	linear	Dendritic	0.00200909	246.526	0.0268185	14.0595	13.5195	0.0254601	0	0	0.828199	0.903323	0.948076	54
kang	c2s	Dendritic	0.0388944	427.672	0.566205	272.183	5.06413	0.554003	13	3	0.120633	0.324469	0.1863	0
kang	control	Dendritic	0.0121878	316.823	0.172223	85.2899	1.90213	0.16352			0.257954	0.366685	0.689114
kang	cellot	FCGR3A+Mono	0.247108	3183.56	1.01378	1729.26	41.1084	1.01021	0	0	0.0696613	0.00650182	0.000191635	0
kang	cpa	FCGR3A+Mono	0.0146629	232.287	0.195775	102.611	6.51863	0.187618	0	0	0.303187	0.361089	0.646113	0
kang	scdisinfact	FCGR3A+Mono	0.00183819	129.255	0.0152758	12.8636	7.40864	0.0148169	31	12	0.881739	0.941406	0.969233	8
kang	scpram	FCGR3A+Mono	0.00552343	179.308	0.0609512	38.6528	5.40115	0.0601427	60	16	0.767135	0.855163	0.880911	16
kang	scvidr	FCGR3A+Mono	0.00128338	125.226	0.0153684	8.98099	16.6632	0.014933	21	7	0.93266	0.956094	0.969237	38
kang	scgen	FCGR3A+Mono	0.00422456	146.927	0.0454896	29.5633	8.26074	0.044035	31	9	0.705779	0.853602	0.910466	37
kang	scpregan	FCGR3A+Mono	0.00887249	240.664	0.112339	62.0897	9.84257	0.108633	18	4	0.740431	0.770001	0.786242	33
kang	screen	FCGR3A+Mono	0.00757419	203.563	0.0819929	53.0042	5.93109	0.0815064	47	14	0.560451	0.773286	0.842053	24
kang	trvae	FCGR3A+Mono	0.00311891	137.441	0.0310388	21.826	5.06115	0.0299113	68	14	0.871332	0.916028	0.937984	51
kang	linear	FCGR3A+Mono	0.00651869	261.361	0.0766456	45.6177	16.7674	0.0738282	0	0	0.501433	0.741763	0.851295	75
kang	c2s	FCGR3A+Mono	0.0470666	467.844	0.624703	329.372	11.4947	0.60859	9	1	0.192942	0.239868	0.139988	0
kang	control	FCGR3A+Mono	0.0143787	318.296	0.191733	100.622	2.44853	0.183744			0.335818	0.380257	0.65437
kang	cellot	B	0.397197	4714.31	1.01908	2779.58	30.4464	1.01582	1	0	0.0244829	0.00156948	0.000359961	0
kang	cpa	B	0.00458926	258.407	0.0913784	32.1156	2.87828	0.084545	1	0	0.665513	0.573525	0.82593	4
kang	scdisinfact	B	0.000725932	205.325	0.0121448	5.08004	9.73814	0.0112861	11	7	0.967151	0.965556	0.976627	23
kang	scpram	B	0.00231095	253.096	0.036374	16.172	3.99842	0.0422151	56	16	0.971656	0.942527	0.929642	20
kang	scvidr	B	0.00116035	206.063	0.0224395	8.1201	10.2873	0.0207666	10	1	0.960474	0.951448	0.955927	14
kang	scgen	B	0.00105044	207.304	0.020402	7.35103	4.54532	0.0189401	34	12	0.963322	0.94986	0.96034	34
kang	scpregan	B	0.0108418	328.036	0.193216	75.8707	5.3835	0.179321	37	11	0.766518	0.676064	0.652389	32
kang	screen	B	0.00306818	251.47	0.0482679	21.4711	4.31666	0.0560486	54	18	0.966834	0.945291	0.906854	26
kang	trvae	B	0.0015964	208.704	0.0270503	11.1716	3.35857	0.0270836	64	15	0.968777	0.95457	0.947329	17
kang	linear	B	0.00175323	383.764	0.0324525	12.269	23.2959	0.0300428	1	0	0.925879	0.892858	0.937483	51
kang	c2s	B	0.0257141	396.634	0.408496	179.947	6.87671	0.397105	9	5	0.635771	0.62135	0.349847	0
kang	control	B	0.00450198	405.171	0.0914451	31.5049	1.61748	0.0844914			0.667577	0.577903	0.828022
kang	cellot	CD14+Mono	0.305209	5001.26	1.01044	2135.85	17.3641	1.0078	0	0	0.0213478	0.00372119	0.000109482	0
kang	cpa	CD14+Mono	0.0172805	241.836	0.21925	120.929	5.20879	0.211336	0	0	0.0598856	0.306816	0.610468	0
kang	scdisinfact	CD14+Mono	0.00347587	131.837	0.0283241	24.3242	8.83517	0.0277438	40	10	0.839113	0.915581	0.944352	36
kang	scpram	CD14+Mono	0.00110833	135.658	0.0112816	7.75609	2.27078	0.0120801	83	18	0.970372	0.968486	0.978183	32
kang	scvidr	CD14+Mono	0.00151916	116.579	0.0145057	10.6311	8.45548	0.0142034	50	14	0.949393	0.950892	0.971849	43
kang	scgen	CD14+Mono	0.00560504	148.022	0.0589914	39.2241	7.34209	0.0573187	34	7	0.581605	0.810288	0.885754	46
kang	scpregan	CD14+Mono	0.0039161	142.508	0.0375696	27.4049	4.20543	0.0362889	41	13	0.882661	0.944077	0.925502	88
kang	screen	CD14+Mono	0.00566495	174.022	0.0555976	39.6433	2.56307	0.0552814	62	16	0.800554	0.867108	0.891175	16
kang	trvae	CD14+Mono	0.00306572	128.638	0.0295487	21.4539	2.10102	0.0286402	75	13	0.867711	0.920918	0.941646	41
kang	linear	CD14+Mono	0.00514474	237.145	0.0605277	36.0029	23.3152	0.058465	0	0	0.530442	0.806472	0.883842	96
kang	c2s	CD14+Mono	0.0502029	476.784	0.654624	351.32	5.57907	0.64	10	2	0.118502	0.239445	0.118405	0
kang	control	CD14+Mono	0.0174257	323.993	0.219655	121.945	3.32547	0.211777			0.0603453	0.309541	0.611372
kang	cellot	NK	0.367874	4351.73	1.01968	2574.38	24.0582	1.01312	1	0	0.0823685	0.00272655	0.000380616	0
kang	cpa	NK	0.00459812	286.988	0.0985754	32.1776	2.60582	0.0901676	0	0	0.69367	0.641649	0.811323	0
kang	scdisinfact	NK	0.000896615	232.287	0.0187714	6.27448	11.6415	0.0172124	0	0	0.958754	0.948269	0.963277	7
kang	scpram	NK	0.0032119	307.317	0.0574203	22.4769	3.14056	0.0623468	50	13	0.958047	0.89213	0.888651	13
kang	scvidr	NK	0.00113204	233.424	0.020679	7.922	5.80683	0.0189632	9	0	0.958296	0.968249	0.961097	18
kang	scgen	NK	0.00180229	243.371	0.0383768	12.6124	3.42361	0.035133	36	6	0.949934	0.895653	0.926646	18
kang	scpregan	NK	0.00976283	358.823	0.19207	68.3203	4.0498	0.176018	33	9	0.807168	0.57196	0.65678	18
kang	screen	NK	0.00352825	284.504	0.0597238	24.6907	3.43669	0.0694112	57	17	0.906868	0.887298	0.884137	12
kang	trvae	NK	0.00182068	237.734	0.0348745	12.7411	2.5949	0.0353842	68	15	0.910693	0.914064	0.932027	15
kang	linear	NK	0.00201764	462.596	0.0409361	14.1194	19.9267	0.0374761	0	0	0.911977	0.886129	0.922842	22
kang	c2s	NK	0.0238878	403.064	0.420665	167.167	5.19796	0.415157	13	5	0.686946	0.371971	0.334315	1
kang	control	NK	0.00441442	478.465	0.0977568	30.8922	1.33723	0.0891363			0.69785	0.650292	0.815735

## Sheet: gb_harmonised
Experiment_name	Tool	Target	mse	wasserstein	pearson_distance	mmd	t_test	cosine_distance	common_DEGs_top_100	common_DEGs_top_20	r2_20_degs	r2_100_degs	r2_all_degs	common_enrichment_terms
gb_harmonised	cellot	PW030	1.64335	32226.2	1.00902	11503.4	49.0383	1.01147	0	0	0.028314	0.00515594	7.97316e-05	0
gb_harmonised	cpa	PW030	0.0168548	949.822	0.13237	117.983	8.14332	0.114143	0	0	0.855654	0.907733	0.752654	10
gb_harmonised	scdisinfact	PW030	0.0104235	813.783	0.0782856	72.9644	7.93684	0.0686621	29	0	0.945771	0.938607	0.849531	9
gb_harmonised	scpram	PW030	0.0136381	976.893	0.102278	95.4665	11.0717	0.0982793	20	8	0.957598	0.951794	0.805962	0
gb_harmonised	scvidr	PW030	0.0120738	864.288	0.104242	84.516	8.06338	0.0900872	14	2	0.957317	0.953344	0.80253	0
gb_harmonised	scgen	PW030	0.0107703	831.233	0.088609	75.3928	7.38977	0.0775949	16	1	0.928887	0.939009	0.83064	0
gb_harmonised	scpregan	PW030	0.0489275	1328.75	0.298405	342.493	18.4117	0.259531	2	0	0.670113	0.690205	0.492096	0
gb_harmonised	screen	PW030	0.0689487	1429.06	0.200412	482.643	15.2408	0.188407	26	9	0.565134	0.683502	0.639604	12
gb_harmonised	trvae	PW030	0.00991146	807.318	0.0808291	69.3805	8.13874	0.0712657	27	6	0.888184	0.911661	0.844758	2
gb_harmonised	linear	PW030	0.0102521	1407.57	0.0818114	71.7649	14.9107	0.071898	25	0	0.936606	0.939878	0.84331	0
gb_harmonised	control	PW030	0.0177388	1519.37	0.133749	124.172	5.89553	0.115672			0.85013	0.904699	0.751951
gb_harmonised	cellot	PW032	0.418126	6071.95	0.998112	2926.88	28.2475	1.00053	1	0	0.0139981	0.00089962	2.27537e-06	0
gb_harmonised	cpa	PW032	0.010849	1303.51	0.125521	75.9426	3.40844	0.106828	0	0	0.50213	0.767854	0.765702	6
gb_harmonised	scdisinfact	PW032	0.00991888	1103.55	0.113923	69.4321	5.39326	0.0979518	0	0	0.454902	0.766047	0.784942	0
gb_harmonised	scpram	PW032	0.0129162	1421.64	0.132327	90.413	3.62199	0.125018	19	4	0.333544	0.739677	0.754897	8
gb_harmonised	scvidr	PW032	0.00845622	1165.61	0.106344	59.1935	3.96827	0.0903624	0	0	0.433892	0.765132	0.797732	0
gb_harmonised	scgen	PW032	0.00817961	1118.95	0.106656	57.2573	3.7441	0.0917744	3	0	0.488205	0.776804	0.7986	2
gb_harmonised	scpregan	PW032	0.0310111	1370.57	0.21177	217.078	6.38153	0.183506	4	0	0.281337	0.556156	0.622373	7
gb_harmonised	screen	PW032	0.0105418	1244.1	0.130506	73.7929	3.81358	0.12832	23	8	0.448839	0.752141	0.758165	0
gb_harmonised	trvae	PW032	0.00907514	1076.24	0.123779	63.526	2.89822	0.108687	21	3	0.40842	0.700565	0.768724	5
gb_harmonised	linear	PW032	0.00817075	1896.24	0.103509	57.1954	19.833	0.089599	8	0	0.381744	0.762177	0.80751	4
gb_harmonised	control	PW032	0.0107922	2002.06	0.127271	75.5455	2.1927	0.108309			0.51173	0.760435	0.762684
gb_harmonised	cellot	PW034	0.361785	4966.56	1.00802	2532.5	43.4957	1.00613	1	0	0.144037	0.0127604	6.51254e-05	0
gb_harmonised	cpa	PW034	0.00627546	1015.47	0.0669505	43.9282	4.7175	0.0577325	0	0	0.895064	0.901004	0.871247	0
gb_harmonised	scdisinfact	PW034	0.00428889	835.202	0.0512386	30.0223	7.07999	0.0454087	0	0	0.9664	0.953483	0.900748	0
gb_harmonised	scpram	PW034	0.00911214	1099.7	0.108352	63.7849	4.86539	0.102974	16	6	0.934137	0.889875	0.795888	0
gb_harmonised	scvidr	PW034	0.00472024	921.238	0.0570387	33.0417	5.68612	0.0497921	6	0	0.944872	0.941464	0.88958	0
gb_harmonised	scgen	PW034	0.00362235	851.52	0.0462449	25.3565	5.0215	0.040908	8	2	0.970851	0.950236	0.91045	0
gb_harmonised	scpregan	PW034	0.0525912	1323.01	0.280264	368.139	10.3681	0.244797	17	4	0.728346	0.613939	0.519192	0
gb_harmonised	screen	PW034	0.00412825	972.356	0.0644983	28.8978	4.69419	0.0655764	27	6	0.969708	0.935778	0.87565	0
gb_harmonised	trvae	PW034	0.00311349	823.789	0.0514603	21.7943	4.08467	0.045025	27	5	0.973266	0.93119	0.900711	0
gb_harmonised	linear	PW034	0.00813304	1597.21	0.103299	56.931	33.2749	0.0906665	12	0	0.924282	0.811155	0.805506	0
gb_harmonised	control	PW034	0.00649972	1724.96	0.0681108	45.4985	2.95068	0.0585249			0.88303	0.894265	0.871348
gb_harmonised	cellot	PW036	0.349423	5534.23	1.00634	2445.96	39.1029	1.00803	1	0	0.0859951	0.0219396	4.15837e-05	0
gb_harmonised	cpa	PW036	0.00503804	1077.76	0.059728	35.2663	3.4657	0.0506441	0	0	0.93653	0.923864	0.885792	0
gb_harmonised	scdisinfact	PW036	0.00247963	885.289	0.0290871	17.3576	4.76859	0.0250072	2	0	0.962102	0.94079	0.943925	0
gb_harmonised	scpram	PW036	0.0095396	1223.6	0.0843655	66.7772	5.90093	0.0870529	24	6	0.842573	0.849752	0.839628	1
gb_harmonised	scvidr	PW036	0.00285325	966.479	0.040276	19.9727	3.59665	0.0341312	19	3	0.929879	0.925991	0.922811	0
gb_harmonised	scgen	PW036	0.00202243	904.982	0.0281856	14.157	3.29971	0.0241565	13	1	0.950186	0.932752	0.945784	0
gb_harmonised	scpregan	PW036	0.0389696	1393.16	0.196827	272.787	10.1842	0.168757	7	0	0.632697	0.551089	0.646185	0
gb_harmonised	screen	PW036	0.00514794	1078.93	0.0510997	36.0355	6.04621	0.0589281	38	8	0.923886	0.924565	0.902548	0
gb_harmonised	trvae	PW036	0.00348306	889.594	0.0467815	24.3815	3.88001	0.0421823	40	5	0.833504	0.803625	0.909489	1
gb_harmonised	linear	PW036	0.00326352	1713.75	0.0417443	22.8446	13.4509	0.0369853	25	0	0.876504	0.86496	0.920437	0
gb_harmonised	control	PW036	0.0043837	1832.43	0.0547225	30.6859	2.36599	0.0463383			0.953083	0.934547	0.893806
gb_harmonised	cellot	PW040	0.393144	5540.53	1.01368	2752.01	30.8345	1.01448	0	0	0.06538	0.00491934	0.000188314	0
gb_harmonised	cpa	PW040	0.00308567	962.262	0.0336481	21.5997	2.81524	0.0291145	0	0	0.983081	0.965533	0.936722	0
gb_harmonised	scdisinfact	PW040	0.00325237	804.978	0.0366177	22.7667	4.6826	0.0318553	0	0	0.758575	0.875839	0.930773	2
gb_harmonised	scpram	PW040	0.0090733	1053.62	0.081958	63.513	4.69193	0.0894339	23	3	0.713886	0.770435	0.844861	0
gb_harmonised	scvidr	PW040	0.00500143	867.787	0.0471356	35.01	3.85789	0.0411682	1	0	0.719417	0.795991	0.911734	0
gb_harmonised	scgen	PW040	0.00396797	829.187	0.0376445	27.7758	3.52672	0.0329508	1	0	0.779194	0.861523	0.928729	0
gb_harmonised	scpregan	PW040	0.0441822	1295.48	0.243321	309.275	7.20733	0.214468	6	0	0.394841	0.512441	0.573762	1
gb_harmonised	screen	PW040	0.00856535	1012.7	0.0690528	59.9574	4.72119	0.0742008	21	3	0.766125	0.83544	0.869071	0
gb_harmonised	trvae	PW040	0.00655379	828.88	0.0708553	45.8764	3.30783	0.0627454	17	2	0.575244	0.734759	0.867227	4
gb_harmonised	linear	PW040	0.00918927	1545.93	0.102313	64.3248	28.7231	0.0927334	0	0	0.255899	0.54126	0.807991	2
gb_harmonised	control	PW040	0.00297287	1577.38	0.0325451	20.8105	1.85439	0.0281923			0.982196	0.972488	0.940017
